# Supplementary material for: Environmental impacts of dietary shifts in India: A modelling study using nationally-representative data
Source: Environ Int. 2019 May;126:207–15. doi: 10.1016/j.envint.2019.02.004 (PMC6437131; doi:10.1016/j.envint.2019.02.004)
Supplement: Supplementary File 2 — Land use footprint calculations. [file mmc3.xlsx]

## Sheet: Table 1
Table 1. National level crop yield data for 1995-2014 (FAOSTAT, 2017). Yields are converted to 'edible' equivalents using FAO technical conversion factors (FAO, 1972, Technical Conversion Factors for Agricultural Commodities)
	FAOSTAT item	FAO technical conversion factors
		Waste	Extraction and seeding rate	Value fraction	Yields (kg/ha)	Edible yields (kg/ha)
		Proportion			2014	2014
	Apples	0.1	1	1	7978.8	7180.92
	Bananas	0.2	1	1	37036.7	29629.4
	Barley	0	0.7	1	2723.2	1906.24
	Beans, dry	0.04	0.92	1	411	362.995
	Cabbages and other brassicas	0.05	1	1	22590.1	21460.6
	Cassava	0.05	1	1	35655.5	33872.7
	Chick peas	0.02	0.95	1	995.3	926.624
	Chillies and peppers, green	0.1	1	1	8491.6	7642.44
	Cocoa, beans	0	0.53	1	211.3	111.989
	Coconuts	0.03	1	1	5177	5021.69
	Coffee, green	0.015	1	1	798.6	786.621
	Fruit, citrus nes	0.1	1	1	13078.9	11771
	Fruit, tropical fresh nes	0.15	1	1	11329.9	9630.41
	Grapefruit (inc. pomelos)	0.1	1	1	23288	20959.2
	Grapes	0.1	1	1	21773.1	19595.8
	Groundnuts, with shell	0.03	0.62	1	1399.6	841.719
	Lemons and limes	0.1	1	1	9898.5	8908.65
	Maize	0.023	0.8	1	2556.7	1998.32
	Mangoes, mangosteens, guavas	0.1	1	1	7325.7	6593.13
	Millet	0.01	0.93	1	1282.6	1180.89
	Oilseeds nes	0	0.36	1	317.4	114.264
	Onions, dry	0.05	1	1	16120.1	15314.1
	Oranges	0.1	1	1	11005.4	9904.86
	Peas, dry	0.1	1	1	821.9	739.71
	Pepper (piper spp.)	0.1	1	1	411.3	370.17
	Pineapples	0.1	1	1	15805.8	14225.2
	Potatoes	0.16	0.92	1	22922.4	17714.4
	Rice, paddy	0	0.66	1	3584.5	2365.77
	Sesame seed	0.022	0.99	1	456.1	441.605
	Sorghum	0.01	0.95	1	926.1	870.997
	Soybeans	0.045	0.94	1	965.2	866.46
	Spices, nes	0	1	1	2211.8	2211.8
	Sugar cane	0	0.11	1	70259.8	7728.58
	Sweet potatoes	0.05	1	1	10275.6	9761.82
	Tea	0.01	1	1	1998.9	1978.91
	Tomatoes	0.1	1	1	21241.8	19117.6
	Wheat	0.015	0.9	0.8	3145.7	3485.83
	Oilcrops Primary	0	1	1	278.8	278.8
	Treenuts,Total	0.02	1	1	763.9	748.622

## Sheet: Table 2
Table 2. (a) Components of feed and feed conversion efficiencies for livestock products [Mekonnen & Hoekstra (2010) The green, blue and grey water footprint of farm animals and animal products. Value of Water Research Report Series No. 48]. (b) Conversion of root products to derived products. The product fraction is defined as the quantity of the processed product obtained per quantity of root pr…
	(a) Components of feed and feed conversion efficiencies for livestock products
														Feed conversion efficiency		Feed requirement
		Production system	Concentrates					Roughages								Concentrate	Roughage			Yield			Land requirement grass
			cereals	oilmeals	other concentrates	All concentrates		Residues and fodder	Grass	Scavenging	All roughages						grass	non-grass			Grass
			%-age of total feed											mass feed:product		kg/kg product				t feed/ha			ha/kg feed
	Dairy cattle/buffalo	Average	1.8223	0.270544	0.911145	3.00399		36.5573	30.2393	30.2393	97.0359		Dairy cattle/buffalo	2.2		0.0660877	0.665264	1.46953			4		0.000166316
	Sheep/goat	Average	1.48505	0	2.47507	3.96012		4.94018	45.0598	46.0471	96.0471		Sheep/goat	21.8		0.863306	9.82304	11.1152			4		0.00245576
	Pig	Average	23.2276	3.9039	13.1476	40.2792		59.7208	0	0	59.7208		Pig	5.8		2.33619	0	3.46381			4		0
	Poultry_broiler	Average	58.2105	18.6138	14.5526	91.3769		8.6231	0	0	8.6231		Poultry_broiler	5.8		5.29986	0	0.50014			4		0
	Poultry_layer	Average	58.2105	18.6138	14.5526	91.3769		8.6231	0	0	8.6231		Poultry_layer	3.6		3.28957	0	0.310432			4		0
	(b) Conversion of root products to derived products
		Proportion wasted	Product fraction	Value fraction
	Ghee	0.012	0.054	0.275039
	High fat dairy	0.012	0.214	0.502318
	Low fat dairy	0.012	1	1
	Egg	0	0.97	1
	Mutton	0	0.5	0.886221
	Other meat	0	0.76	0.327494
	Poultry	0	0.866667	1
